# Supplementary material for: Geographical and climatic limits of needle types of one- and two-needled pinyon pines
Source: J Biogeogr. 2008 Feb;35(2):257–69. doi: 10.1111/j.1365-2699.2007.01786.x (PMC3001037; doi:10.1111/j.1365-2699.2007.01786.x)
Supplement: Appendix S1 — A comparison of different climate envelopes. Seasonal temperature and precipitation ranges occupied by pinyon types derived in this study are listed and compared with similar values derived using other climate data sets and studies. [file jbi0035-0257-Appendixs1.xls]

## Sheet: Sheet1
Supplementary Data to Cole et al., Geographic and climatic limits of needle types of one- and two-needled pinyon pines.
Appendix S1: A comparison of different climate envelopes.
These tables contrast results from several climate data sources applying different techniques, different geographic range maps, different resolution of analyses, and different
periods of record. Monthly temperature and precipitation ranges occupied by pinyon types are grouped by season. Specific months represented are listed.
Precipitation values are roughly comparable although different percentile limits were applied to eliminate extreme outliers. This elimination of the extreme values is required as
georeferencing errors propagate when multiple layers are overlain, especially in these areas of complex topography, at coarse resolutions of analysis, or where data layers are
less than perfect at the scale of the analysis. These errors result in extreme tails in the data ranges that can be eliminated by trimming a small percentage of very high
and low outliers from the data histogram.
The temperature values reported here are not as comparable as they represent different variables and periods of record. The differences between these values serve as a cautionary
note that the use of temperature variability data must be very carefully defined and comparisons between datasets are not always simple. Our anusplin-generated coverages represent the
highest and lowest value for mean monthly temperature occurring during the historic record (one high and one low monthly value at each station). The values from the PRISM (2004)
coverages represent the mean monthly maximum and minimum temperatures from the period between 1971 and 2000 (two means of 30 monthly means from each station). The values
from Thompson et al. (1999) represent the highest and lowest values in the range of mean monthly temperatures for January and July occurring between 1951 and 1980
(the range of 30 means from each station).
The Anusplin coverages applied in this paper are listed alongside their significance rank determined from a chi-square test using ClimLim for variables significant above the
0.01 level. Unranked variables may result from a coincidental correlation of geographic space and climate space.
Climate data	Reported in:	Climate data source:	Species range map source	Resolution	Percentile ranges represented	Period of Record
Anusplin @ 2.5 %	This Study	This Study & Arundel, online	Cole et al. 2003	~1 km	2.5% to 97.5%	Available historical record
PRISM @ 1 %	This Study	PRISM, 2004	Cole et al. 2003	~ 800 m	1% to 99%	1971-2000
Thompson et al. @ 10%	Thompson et al. (1999)	Thompson et al. (1999)	Little, 1971	25 km	10% to 90%	1951-1980
Season	Month	Pinus edulis				fallax -			Pinus monophylla				californiarum -
	represented	Anusplin @ 2.5 %	Rank	PRISM @ 1 % (1)	Thompson et al. @ 10% (2)	Anusplin @ 2.5 %	Rank	PRISM @ 1 % (1)	Anusplin @ 2.5 %	Rank	PRISM @ 1 % (1)	Thompson et al. @ 10% (2)	Anusplin @ 2.5 %	Rank	PRISM @ 1 % (1)
Temperature (degrees C)
Dec.-Feb. Minimum Mean	Jan Min	–17.5	13	-14.9	-6.6	-11.3	4	-8.4	-16.7	5	-11.6	-5	-5.7	3	-6.8
Dec.-Feb. Maximum Mean	Feb max	9.7		14.2		12.2	10	16.2	10.4		14.1		14.5		18.5
Mar.-Apr. Minimum Mean	Mar Min	-6.4	7	-8.8		-1.5		-4.4	-7.2	7	-8.2		-0.2		-5.6
Mar.-Apr. Maximum Mean	Apr Max	16.8		5.49		19.1		23.9	16.2		20.7		20.2		11.9
May-June Minimum Mean	May Min	4.9	9	-0.4		7.4		2.7	1.9		-1		5.5		0
May-June Maximum Mean	June Max	26.4	12	32.3		28.2		34.7	25.3		31.2		29.3		35.6
Jul.-Sep. Minimum Mean	Sep Min	8.1		2.4		11.8	8	6.3	7.7		2.2		11.4		5
Jul.-Sep. Maximum Mean	Jul Max	28		34.6	24.2	30.6	9	36.6	28.3		34.5	25.3	31.7	6	38.5
Oct.-Nov. Minimum Mean	Nov min	-5.6	11	-8.8		-1.3	6	-4.8	-7.7		3.4		1.1		-3.8
Oct.-Nov. Maximum Mean	Oct max	18	14	23.8		21		26.4	18.6		24.3		22.3	7	28.7
Precipitation (mm)
Dec.-Feb. Minimum	Jan min	9	5	9	10	20	1	20	18	2	14	11	17	5	19
Dec.-Feb. Maximum	Jan max	46		71	44	57		98	96		142	74	89		157
Mar.-Apr. Minimum	Apr min	11	10	7		11	2	8	17	3	9		3		4
Mar.-Apr. Maximum	Apr max	46		56		53		40	77	8	71		85		41
May-June Minimum	Jun min	9	3	5		3		2	3		1		0		0
May-June Maximum	Jun max	50	2	60		21	5	21	41	4	39		1		7
Jul.-Sep. Minimum	Aug min	19	1	21	20	16	3	22	3		3	0	6	2	6
Jul.-Sep. Maximum	Aug max	87	4	128	73	90	7	110	38	1	51	27	34	1	56
Oct.-Nov. Minimum	Oct min	12	6	22		13		12	10		6		9	4	5
Oct.-Nov. Maximum	Oct max	40	8	65		40		69	58	6	58		45		33
Footnotes:
(1) PRISM limits are on cover distributions from within the United States only; californiarum values from Baja California are not included
(2) Thompson et al. only cover P. edulis and P. monophylla; Only January and July values given. Jul-Sep. Precipitation amounts from Thompson et al. are July values rather than August
References:
Arundel, S. Climate Atlas of North America - Western Region, Based on the Global Historical Climatology Network NCDC, NOAA; posted at: http://www.geog.nau.edu/global_change/climate_surfaces.html
Cole, K. L., Ferguson, G., Cannella, J., Spellenberg, R.,Saunders, A., Arundel, S., & Riser, J. (2003) Digital rangemaps for North American one and two-needled pinyon pines (Pinus monophylla,
P. edulis, and fallax and californiarum-types). Web documents at: http://sbsc.wr.usgs.gov/cprs/research/projects/global_change/RangeMaps.asp
Little, E.L., Jr. (1971) Atlas of United States trees, volume 1, conifers and important hardwoods: U.S. Department of Agriculture Miscellaneous Publication 1146, 9 p., 200 maps.
PRISM Group, Oregon State University, http://www.prismclimate.org, created 4 Feb 2004.
Thompson, R. S., Anderson, K., & Bartlein, P. J. (1999) Atlas of relations between climatic parameters and distributions of important trees and shrubs in North America.
USGS Professional Paper 1650, chapters A & B. online at: http://pubs.usgs.gov/pp/p1650-a/
